# Supplementary material for: Multimodal Treatment of Advanced Mucosal Melanoma in the Era of Modern Immunotherapy
Source: Cancers (Basel). 2020 Oct 26;12(11):3131. doi: 10.3390/cancers12113131 (PMC7692305; doi:10.3390/cancers12113131)
Supplement: Supplementary file 1 [file cancers-12-03131-s001.zip]

Archive with 4 entries (3 files):
- cancers-931988-supplementary/
- cancers-931988-supplementary/SupplementA.xlsx
- cancers-931988-supplementary/SupplementB.png
- cancers-931988-supplementary/supplementC.tiff
