# Supplementary material for: Multimodal Treatment of Advanced Mucosal Melanoma in the Era of Modern Immunotherapy
Source: Cancers (Basel). 2020 Oct 26;12(11):3131. doi: 10.3390/cancers12113131 (PMC7692305; doi:10.3390/cancers12113131)
Supplement: Supplementary file 1 [file cancers-12-03131-s001.zip › cancers-931988-supplementary/SupplementA.xlsx]

## Sheet: Arkusz1
Patient number	Country	Number of RTs	RT 1 start date	RT 1 indication	RT 1 target site	RT 1 concurrent systemic treatment	RT 1 technique	RT 1 fraction dose	RT 1 total dose	RT 1 EQD2 alpha/beta=2	RT 1 BED alpha/beta=2	RT 1 max. early mucosal toxicity (CTC grade)	RT 1 max. early skin toxicity (CTC grade)	RT 1 max. early other toxicity (CTC grade)	RT 1 other early toxicity description	RT 1 max. late mucosal toxicity (CTC grade)	RT 1 max. late skin toxicity (CTC grade)	RT 1 max. late other toxicity (CTC grade)	RT 1 other late toxicity description	RT 1 best response in field	RT 1 in field progression	RT 1 in field progression date	RT 2 start date	RT 2 indication	RT 2 target site	RT 2 concurrent systemic treatment	RT 2 technique	RT 2 fraction dose	RT 2 total dose	RT 2 EQD2 alpha/beta=2	RT 2 BED alpha/beta=2	RT 2 max. early mucosal toxicity (CTC grade)	RT 2 max. early skin toxicity (CTC grade)	RT 2 max. early other toxicity (CTC grade)	RT 2 other early toxicity description	RT 2 max. late mucosal toxicity (CTC grade)	RT 2 max. late skin toxicity (CTC grade)	RT 2 max. late other toxicity (CTC grade)	RT 2 other late toxicity description	RT 2 best response in field	RT 2 in field progression	RT 2 in field progression date	RT 3 start date	RT 3 indication	RT 3 target site	RT 2 concurrent systemic treatment	RT 3 technique	RT 3 fraction dose	RT 3 total dose
1	Poland	2	2017-01-26	oligoprogression	central nervous system	pembrolizumab	SRS GamaKnife	unknown	unknown	unknown	unknown	0	0	0		0	0	3	epilepsy	SD	0	NA	2017-08-18	palliative	central nervous system	chemotherapy	3D	4	20	30	60	0	0	0		0	0	0		SD	1	2018-01-17
2	Poland	2	2018-04-16	non-resectable recurrence	head and neck	nivolumab	IMRT/VMAT	2.5	55	61.875	123.75	3	2	0		1	1	0		SD	0	NA	2018-10-29	oligoprogression	trachea	nivolumab	brachytherapy	5	20	35	70	0	0	0		0	0	0		SD	0	NA
3	Poland	2	2018-09-27	non-resectable recurrence	female genitourinary	none	brachytherapy	7	35	78.75	157.5	1	0	0		4	0	4	vaginal necrosis	CR	0	NA	2018-12-06	oligoprogression	central nervous system	nivolumab	SRS GammaKnife	NA	NA	NA	NA	0	0	0		0	0	0		SD	0	NA
4	Poland	2	2019-02-15	oligoprogression	lung	pembrolizumab	SBRT	18	54	270	540	0	0	0		0	0	0		SD	0	NA	2019-07-24	palliative	bone	chemotherapy	3D	4	20	30	60	0	0	0		0	0	0		SD	0	NA
5	Poland	1	2018-12-11	adjuvant	head and neck	nivolumab	IMRT/VMAT	2	66	66	132	2	2	0		2	1	0		PD	1	2019-02-07	NA	NA	NA	NA	NA	NA	NA	NA	NA	NA	NA	NA		NA	NA	NA		NA	NA	NA
6	Poland	1	2018-11-05	oligoprogression	head and neck	pembrolizumab	IMRT/VMAT	4	40	60	120	2	2	0		0	1	0		SD	0	NA	NA	NA	NA	NA	NA	NA	NA	NA	NA	NA	NA	NA		NA	NA	NA		NA	NA	NA
7	Poland	2	2017-05-22	oligoprogression	adrenal gland	nivolumab	IMRT/VMAT	8	24	60	120	0	0	0		0	0	0		PR	1	2018-03-22	2019-05-28	palliative	CNS	chemotherapy	3D	4	20	30	60	0	0	0		0	0	0		SD	0	NA
8	Poland	2	2017-05-23	adjuvant	head and neck	none	IMRT/VMAT	2.5	50	56.25	112.5	3	1	3	dypshagia, nausea	0	0	0		CR	0	NA	2018-03-12	oligoprogression	Adrenal gland	pembrolizumab	SBRT	10	30	90	180	0	0	0		0	0	0		CR	0	NA
9	Poland	1	2018-02-05	non-resectable primary	rectum	pembrolizumab	IMRT/VMAT	5	25	43.75	87.5	0	0	0		0	0	0		SD	0	NA	NA	NA	NA	NA	NA	NA	NA	NA	NA	NA	NA	NA		NA	NA	NA		NA	NA	NA
10	Poland	2 (EBRT+BTH boost)	2019-09-09	non-resectable primary	head and neck	pembrolizumab	IMRT/VMAT	2.5	50	56.25	112.5	2	0	0		1	0	2	dysphagia	PR	0	NA	2019-10-17	non-resectable primary - BOOST	HeadNeck	pembrolizumab	brachytherapy	6	6	12	24	2	0	0		0	0	0		PR	0	NA
11	Poland	1	2020-01-02	non-resectable primary	female genitourinary	pembrolizumab	IMRT/VMAT SIB	2.5/2.75	50/55	56.25/65.31	112.5/130.63	2	2	0		0	0	0		SD	0	NA	NA	NA	NA	NA	NA	NA	NA	NA	NA	NA	NA	NA		NA	NA	NA		NA	NA	NA
12	Poland	1	2019-10-29	oligoprogression	adrenal gland	pembrolizumab	IMRT/VMAT	5	40	70	140	0	0	0		0	0	0		SD	0	NA	NA	NA	NA	NA	NA	NA	NA	NA	NA	NA	NA	NA		NA	NA	NA		NA	NA	NA
13	Italy	1	2018-07-06	oligoprogression	mediastinal lymph nodes	nivolumab	unknown	3	36	45	90	2	0	0		0	0	0		CR	0	NA	NA	NA	NA	NA	NA	NA	NA	NA	NA	NA	NA	NA		NA	NA	NA		NA	NA	NA
14	Italy	1	2015-08-19	palliative	rectum	pembrolizumab	IMRT/VMAT	4	24	36	72	0	0	0		0	0	0		PD	1	2015-10-15	NA	NA	NA	NA	NA	NA	NA	NA	NA	NA	NA	NA		NA	NA	NA		NA	NA	NA
15	Italy	2	2019-01-15	palliative	rectum	nivolumab	IMRT/VMAT	4	48	72	144	0	0	0		0	0	0		PR	0	NA	NA	NA	NA	NA	NA	NA	NA	NA	NA	NA	NA	NA		NA	NA	NA		NA	NA	NA
16	Italy	1	2016-11-24	palliative	central nervous system	nivolumab	IMRT/VMAT	24	24	156	312	0	0	0		0	0	0		SD	0	NA	NA	NA	NA	NA	NA	NA	NA	NA	NA	NA	NA	NA		NA	NA	NA		NA	NA	NA
17	Italy	3	2015-11-27	palliative	bone (scapula)	pembrolizumab	3D-CRT	8	8	20	40	0	0	0		0	0	0		PD	1	2015-10-21	2015-11-04	palliative (antalgic)	bone (scapula)	none	3D-CRT	8	8	20	40	0	0	0	0	0	0	0	0	NA	NA	NA	2015-11-27	palliative (antalgic)	bone (L3-L4)	none	3D-CRT	8	8
18	Italy	1	2017-07-11	palliative	inguinal lymphnodes	pembrolizumab	3D-CRT	5	20	35	70	0	0	2	diarrhea	0	0	0		SD	0
19	Italy	1	2015-09-28	palliative (loco regional PD)	head and nech (orbital left)	pembrolizumab	IMRT/VMAT	3	30	37.5	75	0	0	0		0	0	0		SD	1	2017-05-03
20	Italy	1	2015-05-27	oligoprogression	central nervous system	nivolumab	IMRT/VMAT	21	21	120.75	241.5	0	0	0		0	0	0		PD	1	2015-07-15
21	Italy	1	2018-05-07	oligoprogression	Lung (2 lesions- 1 target)	nivolumab	IMRT/VMAT	9	45	123.75	24.5	0	2	2	asthenia	0	0	0		PR	0	NA
22	Italy	1	2017-12-20	oligoprogression	central nervous system	nivolumab	IMRT/VMAT	18	18	90	180	0	0	0		0	0	0		PR	0	NA
23	Italy	1	2020-02-28	palliative	bone (sternum)	nivolumab	3D-CRT	3	30	37.5	75	0	0	0	0	0	1	0		PR	0	NA
[truncated: 13 more columns]
